# Supplementary material for: Fabrication of Cost-Effective Microchip-Based Device Using Sandblasting Technique for Real-Time Multiplex PCR Detection
Source: Micromachines (Basel). 2024 Jul 24;15(8):944. doi: 10.3390/mi15080944 (PMC11356311; doi:10.3390/mi15080944)
Supplement: Supplementary file 1 [file micromachines-15-00944-s001.zip]

Archive with 1 entries (1 files):
- micromachines-3095865-supplementary.pdf
